# Supplementary material for: Diversification and subspecies patterning of the goitered gazelle (Gazella subgutturosa) in Iran
Source: Ecol Evol. 2020 May 8;10(12):5877–91. doi: 10.1002/ece3.6324 (PMC7319147; doi:10.1002/ece3.6324)
Supplement: Supplementary file 2 — Table S1 [file ECE3-10-5877-s002.xlsx]

## Sheet: GS_Cytb_fadakar et al, 2020
NOS	ID	H	Acc. NO cytb 1140	Reference	Acc. NO cytb 420	Reference	Clade	Species	Location	S_type
1	1	H1_1	KM978960	Tancheng et al, 2016	N	N	Asiatic	G. s. yarkandensis	China, Xinjiang, Kalamaili MUNR	Tissue
2	2	H2_1	KM978961	Tancheng et al, 2016	N	N	Asiatic	G. s. yarkandensis	China, Xinjiang, Kalamaili MUNR	Tissue
3	3	H3_1	KM978962	Tancheng et al, 2016	N	N	Asiatic	G. s. yarkandensis	China, Xinjiang, Kalamaili MUNR	Tissue
4	4	H4_1	KM978963	Tancheng et al, 2016	N	N	Asiatic	G. s. yarkandensis	China, Xinjiang, Kalamaili MUNR	Tissue
5	5	H5_1	KM978964	Tancheng et al, 2016	N	N	Asiatic	G. s. yarkandensis	China, Xinjiang, Kalamaili MUNR	Tissue
6	6	H6_1	KM978965	Tancheng et al, 2016	N	N	Asiatic	G. s. yarkandensis	China, Xinjiang, Kalamaili MUNR	Tissue
7	7	H7_1	KM978966	Tancheng et al, 2016	N	N	Asiatic	G. s. yarkandensis	China, Xinjiang, Kalamaili MUNR	Tissue
8	8	H8_1	KM978967	Tancheng et al, 2016	N	N	Asiatic	G. s. yarkandensis	China, Xinjiang, Kalamaili MUNR	Tissue
9	9	H9_1	KM978968	Tancheng et al, 2016	N	N	Asiatic	G. s. yarkandensis	China, Xinjiang, Kalamaili MUNR	Tissue
10	10	H10_1	KM978969	Tancheng et al, 2016	N	N	Asiatic	G. s. yarkandensis	China, Xinjiang, Kalamaili MUNR	Tissue
11	11	H11_1	KM978970	Tancheng et al, 2016	N	N	Asiatic	G. s. yarkandensis	China, Xinjiang, Kalamaili MUNR	Tissue
12	12	H12_1	KM978971	Tancheng et al, 2016	N	N	Asiatic	G. s. yarkandensis	China, Xinjiang, Kalamaili MUNR	Tissue
13	13	H13_1	KM978972	Tancheng et al, 2016	N	N	Asiatic	G. s. yarkandensis	China, Xinjiang, Kalamaili MUNR	Tissue
14	14	H14_1	KM978973	Tancheng et al, 2016	N	N	Asiatic	G. s. yarkandensis	China, Xinjiang, Kalamaili MUNR	Tissue
15	15	H15_1	KM978974	Tancheng et al, 2016	N	N	Asiatic	G. s. yarkandensis	China, Xinjiang, Kalamaili MUNR	Tissue
16	16	H16_1	KM978975	Tancheng et al, 2016	N	N	Asiatic	G. s. yarkandensis	China, Xinjiang, Kalamaili MUNR	Tissue
17	17	H17_1	KM978976	Tancheng et al, 2016	N	N	Asiatic	G. s. yarkandensis	China, Xinjiang, Kalamaili MUNR	Tissue
18	18	H18_1	KM978977	Tancheng et al, 2016	N	N	Asiatic	G. s. yarkandensis	China, Xinjiang, Kalamaili MUNR	Tissue
19	19	H19_1	KM978978	Tancheng et al, 2016	N	N	Asiatic	G. s. yarkandensis	China, Xinjiang, Kalamaili MUNR	Tissue
20	20	H20_1	KM978979	Tancheng et al, 2016	N	N	Asiatic	G. s. yarkandensis	China, Xinjiang, Kalamaili MUNR	Tissue
21	21	H21_1	KM978980	Tancheng et al, 2016	N	N	Asiatic	G. s. yarkandensis	China, Xinjiang, Kalamaili MUNR	Tissue
22	22	H22_1	KM978981	Tancheng et al, 2016	N	N	Asiatic	G. s. yarkandensis	China, Xinjiang, Kalamaili MUNR	Tissue
23	23	H23_1	KM978982	Tancheng et al, 2016	N	N	Asiatic	G. s. yarkandensis	China, Xinjiang, Kalamaili MUNR	Tissue
24	24	H24_1	KM978983	Tancheng et al, 2016	N	N	Asiatic	G. s. yarkandensis	China, Xinjiang, Kalamaili MUNR	Tissue
25	25	H25_1	KM978984	Tancheng et al, 2016	N	N	Asiatic	G. s. yarkandensis	China, Xinjiang, Kalamaili MUNR	Tissue
26	26	H26_1	KM978985	Tancheng et al, 2016	N	N	Asiatic	G. s. yarkandensis	China, Xinjiang, Kalamaili MUNR	Tissue
27	27	H27_1	KM978986	Tancheng et al, 2016	N	N	Asiatic	G. s. yarkandensis	China, Xinjiang, Kalamaili MUNR	Tissue
28	28	H28_1	KM978987	Tancheng et al, 2016	N	N	Asiatic	G. s. yarkandensis	China, Xinjiang, Kalamaili MUNR	Tissue
29	29	H29_1	KM978988	Tancheng et al, 2016	N	N	Asiatic	G. s. yarkandensis	China, Xinjiang, Kalamaili MUNR	Tissue
30	30	H30_1	KM978989	Tancheng et al, 2016	N	N	Asiatic	G. s. yarkandensis	China, Xinjiang, Kalamaili MUNR	Tissue
31	31	H31_1	KM978990	Tancheng et al, 2016	N	N	Asiatic	G. s. yarkandensis	China, Xinjiang, Kalamaili MUNR	Tissue
32	32	H32_1	KM978991	Tancheng et al, 2016	N	N	Asiatic	G. s. yarkandensis	China, Xinjiang, Kalamaili MUNR	Tissue
33	33	H1_2	KM978960	Tancheng et al, 2016	N	N	Asiatic	G. s. yarkandensis	China, Xinjiang, Kalamaili MUNR	Tissue
34	34	H1_3	KM978960	Tancheng et al, 2016	N	N	Asiatic	G. s. yarkandensis	China, Xinjiang, Kalamaili MUNR	Tissue
35	35	H1_4	KM978960	Tancheng et al, 2016	N	N	Asiatic	G. s. yarkandensis	China, Xinjiang, Kalamaili MUNR	Tissue
36	36	H1_5	KM978960	Tancheng et al, 2016	N	N	Asiatic	G. s. yarkandensis	China, Xinjiang, Kalamaili MUNR	Tissue
37	37	H1_6	KM978960	Tancheng et al, 2016	N	N	Asiatic	G. s. yarkandensis	China, Xinjiang, Kalamaili MUNR	Tissue
38	38	H5_2	KM978964	Tancheng et al, 2016	N	N	Asiatic	G. s. yarkandensis	China, Xinjiang, Kalamaili MUNR	Tissue
39	39	H3_2	KM978962	Tancheng et al, 2016	N	N	Asiatic	G. s. yarkandensis	China, Xinjiang, Kalamaili MUNR	Tissue
40	40	H1_7	KM978960	Tancheng et al, 2016	N	N	Asiatic	G. s. yarkandensis	China, Xinjiang, Kalamaili MUNR	Tissue
41	41	H5_3	KM978964	Tancheng et al, 2016	N	N	Asiatic	G. s. yarkandensis	China, Xinjiang, Kalamaili MUNR	Tissue
42	42	H1_8	KM978960	Tancheng et al, 2016	N	N	Asiatic	G. s. yarkandensis	China, Xinjiang, Kalamaili MUNR	Tissue
43	43	H1_9	KM978960	Tancheng et al, 2016	N	N	Asiatic	G. s. yarkandensis	China, Xinjiang, Kalamaili MUNR	Tissue
44	44	H7_2	KM978966	Tancheng et al, 2016	N	N	Asiatic	G. s. yarkandensis	China, Xinjiang, Kalamaili MUNR	Tissue
45	45	H5_4	KM978964	Tancheng et al, 2016	N	N	Asiatic	G. s. yarkandensis	China, Xinjiang, Kalamaili MUNR	Tissue
46	46	H7_3	KM978966	Tancheng et al, 2016	N	N	Asiatic	G. s. yarkandensis	China, Xinjiang, Kalamaili MUNR	Tissue
47	47	H1_10	KM978960	Tancheng et al, 2016	N	N	Asiatic	G. s. yarkandensis	China, Xinjiang, Kalamaili MUNR	Tissue
48	48	H1_11	KM978960	Tancheng et al, 2016	N	N	Asiatic	G. s. yarkandensis	China, Xinjiang, Kalamaili MUNR	Tissue
49	49	H5_5	KM978964	Tancheng et al, 2016	N	N	Asiatic	G. s. yarkandensis	China, Xinjiang, Kalamaili MUNR	Tissue
50	50	H1_12	KM978960	Tancheng et al, 2016	N	N	Asiatic	G. s. yarkandensis	China, Xinjiang, Kalamaili MUNR	Tissue
51	51	H5_6	KM978964	Tancheng et al, 2016	N	N	Asiatic	G. s. yarkandensis	China, Xinjiang, Kalamaili MUNR	Tissue
52	52	H3_3	KM978962	Tancheng et al, 2016	N	N	Asiatic	G. s. yarkandensis	China, Xinjiang, Kalamaili MUNR	Tissue
53	53	H1_13	KM978960	Tancheng et al, 2016	N	N	Asiatic	G. s. yarkandensis	China, Xinjiang, Kalamaili MUNR	Tissue
54	54	H5_7	KM978964	Tancheng et al, 2016	N	N	Asiatic	G. s. yarkandensis	China, Xinjiang, Kalamaili MUNR	Tissue
55	55	H7_4	KM978966	Tancheng et al, 2016	N	N	Asiatic	G. s. yarkandensis	China, Xinjiang, Kalamaili MUNR	Tissue
56	56	H7_5	KM978966	Tancheng et al, 2016	N	N	Asiatic	G. s. yarkandensis	China, Xinjiang, Kalamaili MUNR	Tissue
57	57	H1_14	KM978960	Tancheng et al, 2016	N	N	Asiatic	G. s. yarkandensis	China, Xinjiang, Kalamaili MUNR	Tissue
58	58	H5_8	KM978964	Tancheng et al, 2016	N	N	Asiatic	G. s. yarkandensis	China, Xinjiang, Kalamaili MUNR	Tissue
59	59	H1_15	KM978960	Tancheng et al, 2016	N	N	Asiatic	G. s. yarkandensis	China, Xinjiang, Kalamaili MUNR	Tissue
60	KNR60	H5_9	KM978964	Tancheng et al, 2016	N	N	Asiatic	G. s. yarkandensis	China, Xinjiang, Kalamaili MUNR	Tissue
61	KNR61	H5_10	KM978964	Tancheng et al, 2016	N	N	Asiatic	G. s. yarkandensis	China, Xinjiang, Kalamaili MUNR	Tissue
62	KNR62	H5_11	KM978964	Tancheng et al, 2016	N	N	Asiatic	G. s. yarkandensis	China, Xinjiang, Kalamaili MUNR	Tissue
63	KNR63	H1_16	KM978960	Tancheng et al, 2016	N	N	Asiatic	G. s. yarkandensis	China, Xinjiang, Kalamaili MUNR	Tissue
64	KNR64	H7_6	KM978966	Tancheng et al, 2016	N	N	Asiatic	G. s. yarkandensis	China, Xinjiang, Kalamaili MUNR	Tissue
65	KNR65	H3_4	KM978962	Tancheng et al, 2016	N	N	Asiatic	G. s. yarkandensis	China, Xinjiang, Kalamaili MUNR	Tissue
66	KNR66	H5_12	KM978964	Tancheng et al, 2016	N	N	Asiatic	G. s. yarkandensis	China, Xinjiang, Kalamaili MUNR	Tissue
67	KNR67	H5_13	KM978964	Tancheng et al, 2016	N	N	Asiatic	G. s. yarkandensis	China, Xinjiang, Kalamaili MUNR	Tissue
68	KNR68	H1_17	KM978960	Tancheng et al, 2016	N	N	Asiatic	G. s. yarkandensis	China, Xinjiang, Kalamaili MUNR	Tissue
69	KNR69	H5_14	KM978964	Tancheng et al, 2016	N	N	Asiatic	G. s. yarkandensis	China, Xinjiang, Kalamaili MUNR	Tissue
70	KNR70	H1_18	KM978960	Tancheng et al, 2016	N	N	Asiatic	G. s. yarkandensis	China, Xinjiang, Kalamaili MUNR	Tissue
71	KNR71	H18_2	KM978977	Tancheng et al, 2016	N	N	Asiatic	G. s. yarkandensis	China, Xinjiang, Kalamaili MUNR	Tissue
72	KNR72	H12_2	KM978971	Tancheng et al, 2016	N	N	Asiatic	G. s. yarkandensis	China, Xinjiang, Kalamaili MUNR	Tissue
73	KNR73	H3_5	KM978962	Tancheng et al, 2016	N	N	Asiatic	G. s. yarkandensis	China, Xinjiang, Kalamaili MUNR	Tissue
74	KNR74	H3_6	KM978962	Tancheng et al, 2016	N	N	Asiatic	G. s. yarkandensis	China, Xinjiang, Kalamaili MUNR	Tissue
75	KNR75	H3_7	KM978962	Tancheng et al, 2016	N	N	Asiatic	G. s. yarkandensis	China, Xinjiang, Kalamaili MUNR	Tissue
76	KNR76	H5_14	KM978964	Tancheng et al, 2016	N	N	Asiatic	G. s. yarkandensis	China, Xinjiang, Kalamaili MUNR	Tissue
77	KNR77	H7_7	KM978966	Tancheng et al, 2016	N	N	Asiatic	G. s. yarkandensis	China, Xinjiang, Kalamaili MUNR	Tissue
78	KNR78	H1_19	KM978960	Tancheng et al, 2016	N	N	Asiatic	G. s. yarkandensis	China, Xinjiang, Kalamaili MUNR	Tissue
79	KNR79	H5_16	KM978964	Tancheng et al, 2016	N	N	Asiatic	G. s. yarkandensis	China, Xinjiang, Kalamaili MUNR	Tissue
80	KNR80	H3_8	KM978962	Tancheng et al, 2016	N	N	Asiatic	G. s. yarkandensis	China, Xinjiang, Kalamaili MUNR	Tissue
81	KNR81	H7_8	KM978966	Tancheng et al, 2016	N	N	Asiatic	G. s. yarkandensis	China, Xinjiang, Kalamaili MUNR	Tissue
82	KNR82	H5_17	KM978964	Tancheng et al, 2016	N	N	Asiatic	G. s. yarkandensis	China, Xinjiang, Kalamaili MUNR	Tissue
83	KNR83	H5_18	KM978964	Tancheng et al, 2016	N	N	Asiatic	G. s. yarkandensis	China, Xinjiang, Kalamaili MUNR	Tissue
84	KNR84	H5_19	KM978964	Tancheng et al, 2016	N	N	Asiatic	G. s. yarkandensis	China, Xinjiang, Kalamaili MUNR	Tissue
85	KNR85	H1_20	KM978960	Tancheng et al, 2016	N	N	Asiatic	G. s. yarkandensis	China, Xinjiang, Kalamaili MUNR	Tissue
86	KNR86	H1_21	KM978960	Tancheng et al, 2016	N	N	Asiatic	G. s. yarkandensis	China, Xinjiang, Kalamaili MUNR	Tissue
87	KNR87	H3_9	KM978962	Tancheng et al, 2016	N	N	Asiatic	G. s. yarkandensis	China, Xinjiang, Kalamaili MUNR	Tissue
88	KNR88	H7_9	KM978966	Tancheng et al, 2016	N	N	Asiatic	G. s. yarkandensis	China, Xinjiang, Kalamaili MUNR	Tissue
89	KNR89	H1_22	KM978960	Tancheng et al, 2016	N	N	Asiatic	G. s. yarkandensis	China, Xinjiang, Kalamaili MUNR	Tissue
90	KNR90	H1_23	KM978960	Tancheng et al, 2016	N	N	Asiatic	G. s. yarkandensis	China, Xinjiang, Kalamaili MUNR	Tissue
91	KNR91	H3_10	KM978962	Tancheng et al, 2016	N	N	Asiatic	G. s. yarkandensis	China, Xinjiang, Kalamaili MUNR	Tissue
92	KNR92	H5_20	KM978964	Tancheng et al, 2016	N	N	Asiatic	G. s. yarkandensis	China, Xinjiang, Kalamaili MUNR	Tissue
93	KNR93	H1_24	KM978960	Tancheng et al, 2016	N	N	Asiatic	G. s. yarkandensis	China, Xinjiang, Kalamaili MUNR	Tissue
94	KNR94	H1_25	KM978960	Tancheng et al, 2016	N	N	Asiatic	G. s. yarkandensis	China, Xinjiang, Kalamaili MUNR	Tissue
95	KNR95	H1_26	KM978960	Tancheng et al, 2016	N	N	Asiatic	G. s. yarkandensis	China, Xinjiang, Kalamaili MUNR	Tissue
96	KNR96	H5_21	KM978964	Tancheng et al, 2016	N	N	Asiatic	G. s. yarkandensis	China, Xinjiang, Kalamaili MUNR	Tissue
97	KNR97	H5_22	KM978964	Tancheng et al, 2016	N	N	Asiatic	G. s. yarkandensis	China, Xinjiang, Kalamaili MUNR	Tissue
98	KNR98	H7_10	KM978966	Tancheng et al, 2016	N	N	Asiatic	G. s. yarkandensis	China, Xinjiang, Kalamaili MUNR	Tissue
99	KNR99	H1_27	KM978960	Tancheng et al, 2016	N	N	Asiatic	G. s. yarkandensis	China, Xinjiang, Kalamaili MUNR	Tissue
100	KNR100	H5_23	KM978964	Tancheng et al, 2016	N	N	Asiatic	G. s. yarkandensis	China, Xinjiang, Kalamaili MUNR	Tissue
101	KNR101	H1_28	KM978960	Tancheng et al, 2016	N	N	Asiatic	G. s. yarkandensis	China, Xinjiang, Kalamaili MUNR	Tissue
102	KNR102	H5_24	KM978964	Tancheng et al, 2016	N	N	Asiatic	G. s. yarkandensis	China, Xinjiang, Kalamaili MUNR	Tissue
103	AT1	H33_1	LC333582	Abduriyim et al. 2018	N	N	Asiatic	G. s. yarkandensis	China, XUAR, Atush	Tissue
104	AT2	H33_2	LC333582	Abduriyim et al. 2018	N	N	Asiatic	G. s. yarkandensis	China, XUAR, Atush	Tissue
105	KM1	H33_3	LC333582	Abduriyim et al. 2018	N	N	Asiatic	G. s. yarkandensis	China, XUAR, Kumul	Feces
106	BU1	H33_4	LC333582	Abduriyim et al. 2018	N	N	Asiatic	G. s. yarkandensis	China, XUAR, Bugur	Tissue
107	BU2	H33_5	LC333582	Abduriyim et al. 2018	N	N	Asiatic	G. s. yarkandensis	China, XUAR, Bugur	Tissue
108	BU3	H33_6	LC333582	Abduriyim et al. 2018	N	N	Asiatic	G. s. yarkandensis	China, XUAR, Bugur	Tissue
109	BU4	H33_7	LC333582	Abduriyim et al. 2018	N	N	Asiatic	G. s. yarkandensis	China, XUAR, Bugur	Tissue
110	BU5	H33_8	LC333582	Abduriyim et al. 2018	N	N	Asiatic	G. s. yarkandensis	China, XUAR, Bugur	Tissue
111	BU6	H33_9	LC333582	Abduriyim et al. 2018	N	N	Asiatic	G. s. yarkandensis	China, XUAR, Bugur	Tissue
112	BU7	H33_10	LC333582	Abduriyim et al. 2018	N	N	Asiatic	G. s. yarkandensis	China, XUAR, Bugur	Tissue
113	HT1	H33_11	LC333582	Abduriyim et al. 2018	N	N	Asiatic	G. s. yarkandensis	China, XUAR, Hoten	Feces
114	HT2	H33_12	LC333582	Abduriyim et al. 2018	N	N	Asiatic	G. s. yarkandensis	China, XUAR, Hoten	Feces
115	HJ1	H34_1	LC333583	Abduriyim et al. 2018	N	N	Asiatic	G. s. yarkandensis	China, XUAR, Hejing	Feces
116	AB1	H34_2	LC333583	Abduriyim et al. 2018	N	N	Asiatic	G. s. yarkandensis	China, XUAR, Ebnur	Tissue
117	AB2	H34_3	LC333583	Abduriyim et al. 2018	N	N	Asiatic	G. s. yarkandensis	China, XUAR, Ebnur	Tissue
118	AB3	H34_4	LC333583	Abduriyim et al. 2018	N	N	Asiatic	G. s. yarkandensis	China, XUAR, Ebnur	Tissue
119	QQ1	H34_5	LC333583	Abduriyim et al. 2018	N	N	Asiatic	G. s. yarkandensis	China, XUAR, Qarqan	Feces
120	QQ2	H34_6	LC333583	Abduriyim et al. 2018	N	N	Asiatic	G. s. yarkandensis	China, XUAR, Qarqan	Feces
121	QQ3	H34_7	LC333583	Abduriyim et al. 2018	N	N	Asiatic	G. s. yarkandensis	China, XUAR, Qarqan	Feces
122	QQ4	H34_8	LC333583	Abduriyim et al. 2018	N	N	Asiatic	G. s. yarkandensis	China, XUAR, Qarqan	Feces
123	QQ5	H34_9	LC333583	Abduriyim et al. 2018	N	N	Asiatic	G. s. yarkandensis	China, XUAR, Qarqan	Feces
124	QQ6	H34_10	LC333583	Abduriyim et al. 2018	N	N	Asiatic	G. s. yarkandensis	China, XUAR, Qarqan	Feces
125	TL1	H34_11	LC333583	Abduriyim et al. 2018	N	N	Asiatic	G. s. yarkandensis	China, XUAR, Urumqi	Feces
126	TL2	H34_12	LC333583	Abduriyim et al. 2018	N	N	Asiatic	G. s. yarkandensis	China, XUAR, Urumqi	Feces
127	BU8	H35_1	LC333584	Abduriyim et al. 2018	N	N	Asiatic	G. s. yarkandensis	China, XUAR, Bugur	Tissue
128	BU9	H35_2	LC333584	Abduriyim et al. 2018	N	N	Asiatic	G. s. yarkandensis	China, XUAR, Bugur	Tissue
129	HJ2	H36_1	LC333585	Abduriyim et al. 2018	N	N	Asiatic	G. s. yarkandensis	China, XUAR, Hejing	Feces
130	QK1	H36_2	LC333585	Abduriyim et al. 2018	N	N	Asiatic	G. s. yarkandensis	China, XUAR, Qakilik	Feces
131	QK2	H36_3	LC333585	Abduriyim et al. 2018	N	N	Asiatic	G. s. yarkandensis	China, XUAR, Qakilik	Feces
132	QK3	H36_4	LC333585	Abduriyim et al. 2018	N	N	Asiatic	G. s. yarkandensis	China, XUAR, Qakilik	Feces
133	QK4	H36_5	LC333585	Abduriyim et al. 2018	N	N	Asiatic	G. s. yarkandensis	China, XUAR, Qakilik	Feces
134	QK5	H36_6	LC333585	Abduriyim et al. 2018	N	N	Asiatic	G. s. yarkandensis	China, XUAR, Qakilik	Feces
135	QK6	H36_7	LC333585	Abduriyim et al. 2018	N	N	Asiatic	G. s. yarkandensis	China, XUAR, Qakilik	Feces
136	QK7	H36_8	LC333585	Abduriyim et al. 2018	N	N	Asiatic	G. s. yarkandensis	China, XUAR, Qakilik	Feces
137	QK8	H36_9	LC333585	Abduriyim et al. 2018	N	N	Asiatic	G. s. yarkandensis	China, XUAR, Qakilik	Feces
138	QK9	H36_10	LC333585	Abduriyim et al. 2018	N	N	Asiatic	G. s. yarkandensis	China, XUAR, Qakilik	Feces
139	QK10	H36_11	LC333585	Abduriyim et al. 2018	N	N	Asiatic	G. s. yarkandensis	China, XUAR, Qakilik	Feces
140	LP1	H36_12	LC333585	Abduriyim et al. 2018	N	N	Asiatic	G. s. yarkandensis	China, XUAR, Lopnur	Feces
141	KM2	H37_1	LC333586	Abduriyim et al. 2018	N	N	Asiatic	G. s. yarkandensis	China, XUAR, Kumul	Feces
142	KM3	H38_1	LC333587	Abduriyim et al. 2018	N	N	Asiatic	G. s. yarkandensis	China, XUAR, Kumul	Feces
143	KM4	H38_2	LC333587	Abduriyim et al. 2018	N	N	Asiatic	G. s. yarkandensis	China, XUAR, Kumul	Feces
144	KM5	H38_3	LC333587	Abduriyim et al. 2018	N	N	Asiatic	G. s. yarkandensis	China, XUAR, Kumul	Feces
145	QQ7	H39_1	LC333588	Abduriyim et al. 2018	N	N	Asiatic	G. s. yarkandensis	China, XUAR, Qarqan	Feces
146	QQ8	H40_1	LC333589	Abduriyim et al. 2018	N	N	Asiatic	G. s. yarkandensis	China, XUAR, Qarqan	Feces
147	QQ9	H41_1	LC333590	Abduriyim et al. 2018	N	N	Asiatic	G. s. yarkandensis	China, XUAR, Qarqan	Feces
148	QQ10	H42_1	LC333591	Abduriyim et al. 2018	N	N	Asiatic	G. s. yarkandensis	China, XUAR, Qarqan	Feces
149	QK11	H42_2	LC333591	Abduriyim et al. 2018	N	N	Asiatic	G. s. yarkandensis	China, XUAR, Qakilik	Feces
150	QK12	H43_1	LC333592	Abduriyim et al. 2018	N	N	Asiatic	G. s. yarkandensis	China, XUAR, Qakilik	Feces
151	KM*1	H44_1	LC333593	Abduriyim et al. 2018	N	N	Asiatic	G. s. yarkandensis	China, XUAR, Komul-Mongolia border	Feces
152	KM*2	H44_2	LC333593	Abduriyim et al. 2018	N	N	Asiatic	G. s. yarkandensis	China, XUAR, Komul-Mongolia border	Feces
153	KM*3	H45_1	LC333594	Abduriyim et al. 2018	N	N	Asiatic	G. s. yarkandensis	China, XUAR, Komul-Mongolia border	Feces
154	KM*4	H46_1	LC333595	Abduriyim et al. 2018	N	N	Asiatic	G. s. yarkandensis	China, XUAR, Komul-Mongolia border	Feces
155	AB4	H1_29	KM978960	Abduriyim et al. 2018	N	N	Asiatic	G. s. yarkandensis	China, XUAR, Bortala, Ebnur	Tissue
156	AB5	H1_30	KM978960	Abduriyim et al. 2018	N	N	Asiatic	G. s. yarkandensis	China, XUAR, Bortala, Ebnur	Tissue
157	AB6	H1_31	KM978960	Abduriyim et al. 2018	N	N	Asiatic	G. s. yarkandensis	China, XUAR, Bortala, Ebnur	Tissue
158	AB7	H1_32	KM978960	Abduriyim et al. 2018	N	N	Asiatic	G. s. yarkandensis	China, XUAR, Bortala, Ebnur	Tissue
159	AB8	H1_33	KM978960	Abduriyim et al. 2018	N	N	Asiatic	G. s. yarkandensis	China, XUAR, Bortala, Ebnur	Tissue
160	HJ3	H1_34	KM978960	Abduriyim et al. 2018	N	N	Asiatic	G. s. yarkandensis	China, XUAR, Hejing	Feces
161	BU10	H1_35	KM978960	Abduriyim et al. 2018	N	N	Asiatic	G. s. yarkandensis	China, XUAR, Bugur	Tissue
162	BU11	H1_36	KM978960	Abduriyim et al. 2018	N	N	Asiatic	G. s. yarkandensis	China, XUAR, Bugur	Tissue
163	Onsu1	H1_37	KM978960	Abduriyim et al. 2018	N	N	Asiatic	G. s. yarkandensis	China, XUAR, Wensu, Onsu	Feces
164	Onsu2	H1_38	KM978960	Abduriyim et al. 2018	N	N	Asiatic	G. s. yarkandensis	China, XUAR, Wensu, Onsu	Feces
165	Onsu3	H1_39	KM978960	Abduriyim et al. 2018	N	N	Asiatic	G. s. yarkandensis	China, XUAR, Wensu, Onsu	Feces
166	Aksu	H1_40	KM978960	Abduriyim et al. 2018	N	N	Asiatic	G. s. yarkandensis	China, XUAR, Near Taklimakan Desert, Aksu	Tissue
167	Altuntag	H1_41	KM978960	Abduriyim et al. 2018	N	N	Asiatic	G. s. yarkandensis	China, XUAR, Altyn-Tagh, Altuntang	Tissue
168	LP2	H1_42	KM978960	Abduriyim et al. 2018	N	N	Asiatic	G. s. yarkandensis	China, XUAR, Lopnur	Feces
169	LP3	H1_43	KM978960	Abduriyim et al. 2018	N	N	Asiatic	G. s. yarkandensis	China, XUAR, Lopnur	Feces
170	FK1	H1_44	KM978960	Abduriyim et al. 2018	N	N	Asiatic	G. s. yarkandensis	China, XUAR, Fukang	Tissue
171	FK2	H1_45	KM978960	Abduriyim et al. 2018	N	N	Asiatic	G. s. yarkandensis	China, XUAR, Fukang	Tissue
172	KM6	H1_46	KM978960	Abduriyim et al. 2018	N	N	Asiatic	G. s. yarkandensis	China, XUAR, Kumul	Feces
173	KM7	H1_47	KM978960	Abduriyim et al. 2018	N	N	Asiatic	G. s. yarkandensis	China, XUAR, Kumul	Feces
174	KM8	H1_48	KM978960	Abduriyim et al. 2018	N	N	Asiatic	G. s. yarkandensis	China, XUAR, Kumul	Feces
175	KM9	H1_49	KM978960	Abduriyim et al. 2018	N	N	Asiatic	G. s. yarkandensis	China, XUAR, Kumul	Feces
176	KM10	H1_50	KM978960	Abduriyim et al. 2018	N	N	Asiatic	G. s. yarkandensis	China, XUAR, Kumul	Feces
177	KM11	H1_51	KM978960	Abduriyim et al. 2018	N	N	Asiatic	G. s. yarkandensis	China, XUAR, Kumul	Feces
178	KM12	H1_52	KM978960	Abduriyim et al. 2018	N	N	Asiatic	G. s. yarkandensis	China, XUAR, Kumul	Feces
179	KM13	H1_53	KM978960	Abduriyim et al. 2018	N	N	Asiatic	G. s. yarkandensis	China, XUAR, Kumul	Feces
180	KM*5	H1_54	KM978960	Abduriyim et al. 2018	N	N	Asiatic	G. s. yarkandensis	China, XUAR, Komul-Mongolia border	Feces
181	KM*6	H1_55	KM978960	Abduriyim et al. 2018	N	N	Asiatic	G. s. yarkandensis	China, XUAR, Komul-Mongolia border	Feces
182	KM*7	H1_56	KM978960	Abduriyim et al. 2018	N	N	Asiatic	G. s. yarkandensis	China, XUAR, Komul-Mongolia border	Feces
183	HT3	H1_57	KM978960	Abduriyim et al. 2018	N	N	Asiatic	G. s. yarkandensis	China, XUAR, Hoten	Feces
184	HT4	H1_58	KM978960	Abduriyim et al. 2018	N	N	Asiatic	G. s. yarkandensis	China, XUAR, Hoten	Feces
185	QQ11	H1_59	KM978960	Abduriyim et al. 2018	N	N	Asiatic	G. s. yarkandensis	China, XUAR, Qarqan	Feces
186	QK13	H1_60	KM978960	Abduriyim et al. 2018	N	N	Asiatic	G. s. yarkandensis	China, XUAR, Qakilik	Feces
187	QK14	H1_61	KM978960	Abduriyim et al. 2018	N	N	Asiatic	G. s. yarkandensis	China, XUAR, Qakilik	Feces
188	QK15	H1_62	KM978960	Abduriyim et al. 2018	N	N	Asiatic	G. s. yarkandensis	China, XUAR, Qakilik	Feces
189	QK16	H1_63	KM978960	Abduriyim et al. 2018	N	N	Asiatic	G. s. yarkandensis	China, XUAR, Qakilik	Feces
190	QK17	H1_64	KM978960	Abduriyim et al. 2018	N	N	Asiatic	G. s. yarkandensis	China, XUAR, Qakilik	Feces
191	QK18	H1_65	KM978960	Abduriyim et al. 2018	N	N	Asiatic	G. s. yarkandensis	China, XUAR, Qakilik	Feces
192	QK19	H1_66	KM978960	Abduriyim et al. 2018	N	N	Asiatic	G. s. yarkandensis	China, XUAR, Qakilik	Feces
193	QK20	H1_67	KM978960	Abduriyim et al. 2018	N	N	Asiatic	G. s. yarkandensis	China, XUAR, Qakilik	Feces
194	QK21	H1_68	KM978960	Abduriyim et al. 2018	N	N	Asiatic	G. s. yarkandensis	China, XUAR, Qakilik	Feces
195	QK22	H1_69	KM978960	Abduriyim et al. 2018	N	N	Asiatic	G. s. yarkandensis	China, XUAR, Qakilik	Feces
196	QK23	H1_70	KM978960	Abduriyim et al. 2018	N	N	Asiatic	G. s. yarkandensis	China, XUAR, Qakilik	Feces
197	QK24	H1_71	KM978960	Abduriyim et al. 2018	N	N	Asiatic	G. s. yarkandensis	China, XUAR, Qakilik	Feces
198	QK25	H1_72	KM978960	Abduriyim et al. 2018	N	N	Asiatic	G. s. yarkandensis	China, XUAR, Qakilik	Feces
199	QK26	H1_73	KM978960	Abduriyim et al. 2018	N	N	Asiatic	G. s. yarkandensis	China, XUAR, Qakilik	Feces
200	AB9	H2_2	KM978961	Abduriyim et al. 2018	N	N	Asiatic	G. s. yarkandensis	China, XUAR, Bortala, Ebnur	Tissue
201	AB10	H2_3	KM978961	Abduriyim et al. 2018	N	N	Asiatic	G. s. yarkandensis	China, XUAR, Bortala, Ebnur	Tissue
202	BU12	H2_4	KM978961	Abduriyim et al. 2018	N	N	Asiatic	G. s. yarkandensis	China, XUAR, Bugur	Tissue
203	FK3	H2_5	KM978961	Abduriyim et al. 2018	N	N	Asiatic	G. s. yarkandensis	China, XUAR, Fukang	Tissue
204	FK4	H2_6	KM978961	Abduriyim et al. 2018	N	N	Asiatic	G. s. yarkandensis	China, XUAR, Fukang	Feces
205	FK5	H2_7	KM978961	Abduriyim et al. 2018	N	N	Asiatic	G. s. yarkandensis	China, XUAR, Fukang	Feces
206	TL3	H2_8	KM978961	Abduriyim et al. 2018	N	N	Asiatic	G. s. yarkandensis	China, XUAR, Urumqi	Feces
207	Bay1	H2_9	KM978961	Abduriyim et al. 2018	N	N	Asiatic	G. s. yarkandensis	China, XUAR, Bay	Tissue
208	Bay2	H2_10	KM978961	Abduriyim et al. 2018	N	N	Asiatic	G. s. yarkandensis	China, XUAR, Bay	Tissue
209	Bay3	H2_11	KM978961	Abduriyim et al. 2018	N	N	Asiatic	G. s. yarkandensis	China, XUAR, Bay	Tissue
210	FK6	H3_11	KM978962	Abduriyim et al. 2018	N	N	Asiatic	G. s. yarkandensis	China, XUAR, Fukang	Feces
211	FK7	H3_12	KM978962	Abduriyim et al. 2018	N	N	Asiatic	G. s. yarkandensis	China, XUAR, Fukang	Feces
212	FK8	H7_11	KM978966	Abduriyim et al. 2018	N	N	Asiatic	G. s. yarkandensis	China, XUAR, Fukang	Feces
213	TL4	H7_12	KM978966	Abduriyim et al. 2018	N	N	Asiatic	G. s. yarkandensis	China, XUAR, Urumqi	Feces
214	KM*8	H15_3	KM978974	Abduriyim et al. 2018	N	N	Asiatic	G. s. yarkandensis	China, XUAR, Komul-Mongolia border	Feces
215	KM*9	H15_2	KM978974	Abduriyim et al. 2018	N	N	Asiatic	G. s. yarkandensis	China, XUAR, Komul-Mongolia border	Feces
216	Mongo	H47	KU560652	Lerp et al. 2016	N	N	Asiatic	G. s. yarkandensis	Mongolia	Tissue
217	PhC1	H48_1	JN632644	Hassanin et al. 2012	N	N	Asiatic	G. s. yarkandensis	unknown	*
218	N	H48_2	AF036282	Hassanin &Douzery, 1999	N	N	Asiatic	G. s. yarkandensis	unknown	*
219	PhC1	H48_3	NC020710	Hassanin et al. 2012	N	N	Asiatic	G. s. yarkandensis	unknown	*
220	DF272 (REIS1)	H49_1	MT264037	Fadakar et al. 2020	N	N	Asiatic	G. s. yarkandensis	Iran, Neishabour, Reisi PA	Feces
221	DF273 (REIS2)	H49_2	MT264038	Fadakar et al. 2020	N	N	Asiatic	G. s. yarkandensis	Iran, Neishabour, Reisi PA	Feces
222	DF274 (REIS3)	H49_3	MT264039	Fadakar et al. 2020	N	N	Asiatic	G. s. yarkandensis	Iran, Neishabour, Reisi PA	Feces
223	DF275 (REIS4)	H49_4	MT264040	Fadakar et al. 2020	N	N	Asiatic	G. s. yarkandensis	Iran, Neishabour, Reisi PA	Feces
224	DF276 (REIS5)	H49_5	MT264041	Fadakar et al. 2020	N	N	Asiatic	G. s. yarkandensis	Iran, Neishabour, Reisi PA	Feces
225	DF277 (MNDT1)	H49_6	MT264042	Fadakar et al. 2020	N	N	Asiatic	G. s. yarkandensis	Iran, Jajarm, Miandasht WR	Feces
226	DF278 (SHIR1)	H50_1	MT264043	Fadakar et al. 2020	N	N	Asiatic	G. s. yarkandensis	Iran, Sabzwar, Shirahmad WR	Feces
227	DF279 (HNGM1)	H51_1	MT264044	Fadakar et al. 2020	N	N	Asiatic	G. s. yarkandensis	Iran, Gonabad, Hengam PA	Feces
228	DF280 (HNGM3)	H51_2	MT264045	Fadakar et al. 2020	N	N	Asiatic	G. s. yarkandensis	Iran, Gonabad, Hengam PA	Feces
229	DF281 (KHAF1)	H51_3	MT264046	Fadakar et al. 2020	N	N	Asiatic	G. s. yarkandensis	Iran, Khaf Breeding Center	Feces
230	DF282 (KHAF2)	H51_4	MT264047	Fadakar et al. 2020	N	N	Asiatic	G. s. yarkandensis	Iran, Khaf Breeding Center	Feces
231	DF283 (SHIR2)	H52_1	MT264048	Fadakar et al. 2020	N	N	Asiatic	G. s. yarkandensis	Iran, Sabzwar, Shirahmad WR	Feces
232	DF284 (KHJE1)	H52_2	MT264049	Fadakar et al. 2020	N	N	Asiatic	G. s. yarkandensis	Iran, Sarakhs, Jangal-e Khajeh PA	Feces
233	DF285 (HNGM2)	H53_1	MT264050	Fadakar et al. 2020	N	N	Asiatic	G. s. yarkandensis	Iran, Gonabad, Hengam PA	Feces
234	DF286 (KOLA1)	H54_1	MT264051	Fadakar et al. 2020	N	N	Middle Eastern	G. s. subgutturosa	Iran, Isfahan, Kolah Ghazi NP	Feces
235	DF287 (KOLA2)	H54_2	MT264052	Fadakar et al. 2020	N	N	Middle Eastern	G. s. subgutturosa	Iran, Isfahan, Kolah Ghazi NP	Feces
236	DF288 (KOLA3)	H54_3	MT264053	Fadakar et al. 2020	N	N	Middle Eastern	G. s. subgutturosa	Iran, Isfahan, Kolah Ghazi NP	Feces
237	DF289 (KOLA4)	H54_4	MT264054	Fadakar et al. 2020	N	N	Middle Eastern	G. s. subgutturosa	Iran, Isfahan, Kolah Ghazi NP	Feces
238	DF290 (KOLA5)	H54_5	MT264055	Fadakar et al. 2020	N	N	Middle Eastern	G. s. subgutturosa	Iran, Isfahan, Kolah Ghazi NP	Feces
239	DF291 (GLSN1)	H54_6	MT264056	Fadakar et al. 2020	N	N	Middle Eastern	G. s. subgutturosa	Iran, Golestan, Golestan NP, Mirzabailo	Feces
240	DF292 (GLSN2)	H54_7	MT264057	Fadakar et al. 2020	N	N	Middle Eastern	G. s. subgutturosa	Iran, Golestan, Golestan NP, Mirzabailo	Feces
241	DF293 (GLSN3)	H54_8	MT264058	Fadakar et al. 2020	N	N	Middle Eastern	G. s. subgutturosa	Iran, Golestan, Golestan NP, Mirzabailo	Feces
242	DF294 (KHRG2)	H54_9	MT264059	Fadakar et al. 2020	KM387304	Mirzakhah et al. 2015	Middle Eastern	G. s. subgutturosa	Iran, Boushehr, Kharg Island	Feces
243	DF295 (KHRG4)	H54_10	MT264060	Fadakar et al. 2020	KM387306	Mirzakhah et al. 2015	Middle Eastern	G. s. subgutturosa	Iran, Boushehr, Kharg Island	Feces
244	DF296 (DIME2)	H54_11	MH360721	Fadakar et al. 2019	N	N	Middle Eastern	G. s. subgutturosa	Iran, Khozestan, Dimeh PA	Feces
245	DF297 (QAMS3)	H55_1	MT264061	Fadakar et al. 2020	KF790615	Fadakar et al. 2013	Middle Eastern	G. s. subgutturosa	Iran, Isfahan, Qamishlou NP	Feces
246	DF298 (KHRG1)	H56_1	MT264062	Fadakar et al. 2020	KM387303	Mirzakhah et al. 2015	Middle Eastern	G. s. subgutturosa	Iran, Boushehr, Kharg Island	Feces
247	DF299 (KHRG3)	H56_2	MT264063	Fadakar et al. 2020	KM387305	Mirzakhah et al. 2015	Middle Eastern	G. s. subgutturosa	Iran, Boushehr, Kharg Island	Feces
248	DF300 (KISH1)	H56_3	MH360713	Fadakar et al. 2019	KM387291	Mirzakhah et al. 2015	Middle Eastern	G. s. subgutturosa	Iran, Hormozgan, Kish Island	Feces
249	DF301 (KISH2)	H56_4	MH360714	Fadakar et al. 2019	KM387292	Mirzakhah et al. 2015	Middle Eastern	G. s. subgutturosa	Iran, Hormozgan, Kish Island	Feces
250	DF302 (KISH3)	H56_5	MH360715	Fadakar et al. 2019	KM387293	Mirzakhah et al. 2015	Middle Eastern	G. s. subgutturosa	Iran, Hormozgan, Kish Island	Feces
251	DF303 (KISH4)	H56_6	MH360716	Fadakar et al. 2019	KM387294	Mirzakhah et al. 2015	Middle Eastern	G. s. subgutturosa	Iran, Hormozgan, Kish Island	Feces
252	DF304 (SIRI1)	H56_7	MT264064	Fadakar et al. 2020	N	N	Middle Eastern	G. s. subgutturosa	Iran, Hormozgan, Siri Island	Feces
253	DF305 (SIRI2)	H56_8	MT264065	Fadakar et al. 2020	N	N	Middle Eastern	G. s. subgutturosa	Iran, Hormozgan, Siri Island	Feces
254	DF306 (SIRI3)	H56_9	MT264066	Fadakar et al. 2020	N	N	Middle Eastern	G. s. subgutturosa	Iran, Hormozgan, Siri Island	Feces
255	DF307 (SIRI5)	H56_10	MT264067	Fadakar et al. 2020	N	N	Middle Eastern	G. s. subgutturosa	Iran, Hormozgan, Siri Island	Feces
256	DF308 (SIRI4)	H57_1	MT264068	Fadakar et al. 2020	N	N	Middle Eastern	G. s. subgutturosa	Iran, Hormozgan, Siri Island	Feces
257	DF309 (DIME1)	H58_1	MH360719	Fadakar et al. 2019	N	N	Middle Eastern	G. s. subgutturosa	Iran, Khozestan, Dimeh PA	Feces
258	DF310 (QRVZ2)	H59_1	MH360722	Fadakar et al. 2019	N	N	Middle Eastern	G. s. subgutturosa	Iran, Kermanshah, Qaraviz HPA	Feces
259	DF311 (QRVZ3)	H60_1	MT264069	Fadakar et al. 2020	N	N	Middle Eastern	G. s. subgutturosa	Iran, Kermanshah, Qaraviz HPA	Feces
260	DF312 (QRVZ1)	H61_1	MH360723	Fadakar et al. 2019	N	N	Middle Eastern	G. s. subgutturosa	Iran, Kermanshah, Qaraviz HPA	Feces
261	DF313 (KALM1)	H62_1	MT264079	Fadakar et al. 2020	KF790602	Fadakar et al. 2013	Central Iranian	G. s. subgutturosa	Iran, Yazd, Kalmand PA	Feces
262	DF314 (KALM2)	H62_2	MT264080	Fadakar et al. 2020	KF790603	Fadakar et al. 2013	Central Iranian	G. s. subgutturosa	Iran, Yazd, Kalmand PA	Feces
263	DF315 (KALM3)	H62_3	MT264081	Fadakar et al. 2020	KF790604	Fadakar et al. 2013	Central Iranian	G. s. subgutturosa	Iran, Yazd, Kalmand PA	Feces
264	DF316 (KALM4)	H62_4	MT264082	Fadakar et al. 2020	KF790605	Fadakar et al. 2013	Central Iranian	G. s. subgutturosa	Iran, Yazd, Kalmand PA	Feces
265	DF317 (KALM5)	H62_5	MT264083	Fadakar et al. 2020	KF790606	Fadakar et al. 2013	Central Iranian	G. s. subgutturosa	Iran, Yazd, Kalmand PA	Feces
266	DF318 (MOTE1)	H62_6	MT264070	Fadakar et al. 2020	KF790607	Fadakar et al. 2013	Central Iranian	G. s. subgutturosa	Iran, Isfahan, Mouteh WR	Feces
267	DF319 (MOTE2)	H62_7	MT264071	Fadakar et al. 2020	KF790608	Fadakar et al. 2013	Central Iranian	G. s. subgutturosa	Iran, Isfahan, Mouteh WR	Feces
268	DF320 (MOTE3)	H62_8	MT264072	Fadakar et al. 2020	KF790609	Fadakar et al. 2013	Central Iranian	G. s. subgutturosa	Iran, Isfahan, Mouteh WR	Feces
269	DF321 (MOTE4)	H62_9	MT264073	Fadakar et al. 2020	KF790610	Fadakar et al. 2013	Central Iranian	G. s. subgutturosa	Iran, Isfahan, Mouteh WR	Feces
270	DF322 (MOTE5)	H62_10	MT264074	Fadakar et al. 2020	KF790611	Fadakar et al. 2013	Central Iranian	G. s. subgutturosa	Iran, Isfahan, Mouteh WR	Feces
271	DF323 (QAMS1)	H62_11	MT264075	Fadakar et al. 2020	KF790612	Fadakar et al. 2013	Central Iranian	G. s. subgutturosa	Iran, Isfahan, Qamishlou NP	Feces
272	DF324 (QAMS2)	H62_12	MT264076	Fadakar et al. 2020	KF790614	Fadakar et al. 2013	Central Iranian	G. s. subgutturosa	Iran, Isfahan, Qamishlou NP	Feces
273	DF325 (QAMS4)	H62_13	MT264077	Fadakar et al. 2020	KF790616	Fadakar et al. 2013	Central Iranian	G. s. subgutturosa	Iran, Isfahan, Qamishlou NP	Feces
274	DF326 (QAMS5)	H62_14	MT264078	Fadakar et al. 2020	N	N	Central Iranian	G. s. subgutturosa	Iran, Isfahan, Qamishlou NP	Feces
275	DF327 (ABAD2)	H63_1	MT264084	Fadakar et al. 2020	N	N	Central Iranian	G. s. subgutturosa	Iran, Fars, Abadeh, Basiran PA	Feces
276	DF328 (ABAD1)	H64_1	MT264085	Fadakar et al. 2020	N	N	Central Iranian	G. s. subgutturosa	Iran, Fars, Abadeh, Basiran PA	Feces
277	DF329 (BAMU1)	H65_1	MT264086	Fadakar et al. 2020	N	N	Central Iranian	G. s. subgutturosa	Iran, Fars, Bamou NP	Feces
278	DF330 (BAMU2)	H66_1	MT264087	Fadakar et al. 2020	N	N	Central Iranian	G. s. subgutturosa	Iran, Fars, Bamou NP	Feces
279	DF331 (BAMU3)	H67_1	MT264088	Fadakar et al. 2020	N	N	Central Iranian	G. s. subgutturosa	Iran, Fars, Bamou NP	Feces
280			NC020703	Hassanin et al. 2012				G. bennettii
281			KU560633	Lerp et al. 2016				G. bennettii
282			JN410259	Lerp et al. 2011				G. leptoceros
283			JF728767	GenBank				G. leptoceros
284			KU560636	Lerp et al. 2016				G. cuvieri
285			KU560635	Lerp et al. 2016				G. cuvieri
286			MH360718	Fadakar et al. 2019				G. marica	Iran, Boushehr, Mond PA	Feces
287			MH360717	Fadakar et al. 2019				G. marica	Iran, Boushehr, Mond PA	Feces
