# Supplementary material for: Diversification and subspecies patterning of the goitered gazelle (Gazella subgutturosa) in Iran
Source: Ecol Evol. 2020 May 8;10(12):5877–91. doi: 10.1002/ece3.6324 (PMC7319147; doi:10.1002/ece3.6324)
Supplement: Supplementary file 3 — Table S2 [file ECE3-10-5877-s003.xlsx]

## Sheet: GS_CR_Fadakar et al, 2020
NOS	ID	D-loop	Reference	Clade	Location	S_type
1	az5	HQ185408	Sorokin et al. 2011	G. s. subgutturosa	Azerbaijan, Shirvanskaya steppe reserve	Tissue
2	az6	HQ185409	Sorokin et al. 2011	G. s. subgutturosa	Azerbaijan, Shirvanskaya steppe reserve	Tissue
3	az7	HQ185410	Sorokin et al. 2011	G. s. subgutturosa	Azerbaijan, Shirvanskaya steppe reserve	Tissue
4	az8	HQ185411	Sorokin et al. 2011	G. s. subgutturosa	Azerbaijan, Shirvanskaya steppe reserve	Tissue
5	az9	HQ185412	Sorokin et al. 2011	G. s. subgutturosa	Azerbaijan, Shirvanskaya steppe reserve	Tissue
6	az10	HQ185413	Sorokin et al. 2011	G. s. subgutturosa	Azerbaijan, Shirvanskaya steppe reserve	Tissue
7	az11	HQ185414	Sorokin et al. 2011	G. s. subgutturosa	Azerbaijan, Shirvanskaya steppe reserve	Tissue
8	az12	HQ185415	Sorokin et al. 2011	G. s. subgutturosa	Azerbaijan, Shirvanskaya steppe reserve	Tissue
9	2b	HQ185416	Sorokin et al. 2011	G. s. subgutturosa	Turkmenistan, Badkhyz reserve	Tissue
10	4b	HQ185417	Sorokin et al. 2011	G. s. yarkandensis	Turkmenistan, Badkhyz reserve	Tissue
11	5b	HQ185418	Sorokin et al. 2011	G. s. yarkandensis	Turkmenistan, Badkhyz reserve	Tissue
12	6b	HQ185419	Sorokin et al. 2011	G. s. yarkandensis	Turkmenistan, Badkhyz reserve	Tissue
13	7b	HQ185420	Sorokin et al. 2011	G. s. yarkandensis	Turkmenistan, Badkhyz reserve	Tissue
14	8b	HQ185421	Sorokin et al. 2011	G. s. yarkandensis	Turkmenistan, Badkhyz reserve	Tissue
15	9b	HQ185422	Sorokin et al. 2011	G. s. yarkandensis	Turkmenistan, Badkhyz reserve	Tissue
16	10b	HQ185423	Sorokin et al. 2011	G. s. subgutturosa	Turkmenistan, Badkhyz reserve	Tissue
17	01b	HQ185424	Sorokin et al. 2011	G. s. yarkandensis	Turkmenistan, Badkhyz reserve	Tissue
18	03b	HQ185425	Sorokin et al. 2011	G. s. yarkandensis	Turkmenistan, Badkhyz reserve	Tissue
19	04b	HQ185426	Sorokin et al. 2011	G. s. yarkandensis	Turkmenistan, Badkhyz reserve	Tissue
20	010b	HQ185427	Sorokin et al. 2011	G. s. yarkandensis	Turkmenistan, Badkhyz reserve	Tissue
21	011b	HQ185428	Sorokin et al. 2011	G. s. yarkandensis	Turkmenistan, Badkhyz reserve	Tissue
22	21o	HQ185429	Sorokin et al. 2011	G. s. subgutturosa	Turkmenistan, Ogurchinskii Island	Tissue
23	22o	HQ185430	Sorokin et al. 2011	G. s. subgutturosa	Turkmenistan, Ogurchinskii Island	Tissue
24	23o	HQ185431	Sorokin et al. 2011	G. s. subgutturosa	Turkmenistan, Ogurchinskii Island	Tissue
25	24o	HQ185432	Sorokin et al. 2011	G. s. yarkandensis	Turkmenistan, Ogurchinskii Island	Tissue
26	25o	HQ185433	Sorokin et al. 2011	G. s. yarkandensis	Turkmenistan, Ogurchinskii Island	Tissue
27	26o	HQ185434	Sorokin et al. 2011	G. s. yarkandensis	Turkmenistan, Ogurchinskii Island	Tissue
28	27o	HQ185435	Sorokin et al. 2011	G. s. yarkandensis	Turkmenistan, Ogurchinskii Island	Tissue
29	28o	HQ185436	Sorokin et al. 2011	G. s. subgutturosa	Turkmenistan, Ogurchinskii Island	Tissue
30	30o	HQ185437	Sorokin et al. 2011	G. s. yarkandensis	Turkmenistan, Ogurchinskii Island	Tissue
31	676	HQ185438	Sorokin et al. 2011	G. s. yarkandensis	Uzbekistan, Bukhara breeding center	Tissue
32	650	HQ185439	Sorokin et al. 2011	G. s. yarkandensis	Uzbekistan, Bukhara breeding center	Tissue
33	697	HQ185440	Sorokin et al. 2011	G. s. yarkandensis	Uzbekistan, Bukhara breeding center	Tissue
34	699	HQ185441	Sorokin et al. 2011	G. s. yarkandensis	Uzbekistan, Bukhara breeding center	Tissue
35	706	HQ185442	Sorokin et al. 2011	G. s. yarkandensis	Uzbekistan, Bukhara breeding center	Tissue
36	708	HQ185443	Sorokin et al. 2011	G. s. yarkandensis	Uzbekistan, Bukhara breeding center	Tissue
37	681	HQ185444	Sorokin et al. 2011	G. s. yarkandensis	Uzbekistan, Bukhara breeding center	Tissue
38	693	HQ185445	Sorokin et al. 2011	G. s. yarkandensis	Uzbekistan, Bukhara breeding center	Tissue
39	695	HQ185446	Sorokin et al. 2011	G. s. yarkandensis	Uzbekistan, Bukhara breeding center	Tissue
40	698	HQ185447	Sorokin et al. 2011	G. s. yarkandensis	Uzbekistan, Bukhara breeding center	Tissue
41	716	HQ185448	Sorokin et al. 2011	G. s. yarkandensis	Uzbekistan, Bukhara breeding center	Tissue
42	714	HQ185449	Sorokin et al. 2011	G. s. yarkandensis	Uzbekistan, Bukhara breeding center	Tissue
43	705	HQ185450	Sorokin et al. 2011	G. s. yarkandensis	Uzbekistan, Bukhara breeding center	Tissue
44	721	HQ185451	Sorokin et al. 2011	G. s. yarkandensis	Uzbekistan, Bukhara breeding center	Tissue
45	720	HQ185452	Sorokin et al. 2011	G. s. yarkandensis	Uzbekistan, Bukhara breeding center	Tissue
46	c1	HQ185453	Sorokin et al. 2011	G. s. yarkandensis	Uzbekistan, Bukhara breeding center	Tissue
47	c2	HQ185454	Sorokin et al. 2011	G. s. yarkandensis	Uzbekistan, Bukhara breeding center	Tissue
48	c4	HQ185455	Sorokin et al. 2011	G. s. yarkandensis	Uzbekistan, Bukhara breeding center	Tissue
49	c5	HQ185456	Sorokin et al. 2011	G. s. yarkandensis	Uzbekistan, Bukhara breeding center	Tissue
50	c6	HQ185457	Sorokin et al. 2011	G. s. yarkandensis	Uzbekistan, Bukhara breeding center	Tissue
51	c8	HQ185458	Sorokin et al. 2011	G. s. yarkandensis	Uzbekistan, Bukhara breeding center	Tissue
52	c10	HQ185459	Sorokin et al. 2011	G. s. yarkandensis	Uzbekistan, Bukhara breeding center	Tissue
53	c11	HQ185460	Sorokin et al. 2011	G. s. yarkandensis	Uzbekistan, Bukhara breeding center	Tissue
54	c12	HQ185461	Sorokin et al. 2011	G. s. yarkandensis	Uzbekistan, Bukhara breeding center	Tissue
55	c13	HQ185462	Sorokin et al. 2011	G. s. yarkandensis	Uzbekistan, Bukhara breeding center	Tissue
56	c14	HQ185463	Sorokin et al. 2011	G. s. yarkandensis	Uzbekistan, Bukhara breeding center	Tissue
57	c15	HQ185464	Sorokin et al. 2011	G. s. yarkandensis	Uzbekistan, Bukhara breeding center	Tissue
58	c16	HQ185465	Sorokin et al. 2011	G. s. yarkandensis	Uzbekistan, Bukhara breeding center	Tissue
59	c17	HQ185466	Sorokin et al. 2011	G. s. yarkandensis	Uzbekistan, Bukhara breeding center	Tissue
60	c18	HQ185467	Sorokin et al. 2011	G. s. yarkandensis	Uzbekistan, Bukhara breeding center	Tissue
61	c19	HQ185468	Sorokin et al. 2011	G. s. yarkandensis	Uzbekistan, Bukhara breeding center	Tissue
62	c20	HQ185469	Sorokin et al. 2011	G. s. yarkandensis	Uzbekistan, Bukhara breeding center	Tissue
63	c21	HQ185470	Sorokin et al. 2011	G. s. yarkandensis	Uzbekistan, Bukhara breeding center	Tissue
64	c22	HQ185471	Sorokin et al. 2011	G. s. yarkandensis	Uzbekistan, Bukhara breeding center	Tissue
65	c23	HQ185472	Sorokin et al. 2011	G. s. yarkandensis	Uzbekistan, Bukhara breeding center	Tissue
66	c24	HQ185473	Sorokin et al. 2011	G. s. yarkandensis	Uzbekistan, Bukhara breeding center	Tissue
67	c25	HQ185474	Sorokin et al. 2011	G. s. yarkandensis	Uzbekistan, Bukhara breeding center	Tissue
68	88	HQ615654	Sorokin et al. 2011	G. s. yarkandensis	Uzbekistan, Bukhara breeding center	Tissue
69	170	HQ615655	Sorokin et al. 2011	G. s. yarkandensis	Uzbekistan, Bukhara breeding center	Tissue
70	180	HQ615656	Sorokin et al. 2011	G. s. yarkandensis	Uzbekistan, Bukhara breeding center	Tissue
71	186	HQ615657	Sorokin et al. 2011	G. s. yarkandensis	Uzbekistan, Bukhara breeding center	Tissue
72	207	HQ615658	Sorokin et al. 2011	G. s. yarkandensis	Uzbekistan, Bukhara breeding center	Tissue
73	228	HQ615659	Sorokin et al. 2011	G. s. yarkandensis	Uzbekistan, Bukhara breeding center	Tissue
74	235	HQ615660	Sorokin et al. 2011	G. s. yarkandensis	Uzbekistan, Bukhara breeding center	Tissue
75	241	HQ615661	Sorokin et al. 2011	G. s. yarkandensis	Uzbekistan, Bukhara breeding center	Tissue
76	242	HQ615662	Sorokin et al. 2011	G. s. yarkandensis	Uzbekistan, Bukhara breeding center	Tissue
128	H_52	LC342133	Abduriyim et al. 2018	G. s. yarkandensis	China, Tarim basin, Atush	*
129	H_53	LC342134	Abduriyim et al. 2018	G. s. yarkandensis	China, Tarim basin, Atush	*
77	H_01	LC342082	Abduriyim et al. 2018	G. s. yarkandensis	China, Jungar basin, Ebnur lake WNNR	*
78	H_02	LC342083	Abduriyim et al. 2018	G. s. yarkandensis	China, Jungar basin, Ebnur lake WNNR	*
79	H_03	LC342084	Abduriyim et al. 2018	G. s. yarkandensis	China, Jungar basin, Ebnur lake WNNR	*
80	H_04	LC342085	Abduriyim et al. 2018	G. s. yarkandensis	China, Jungar basin, Ebnur lake WNNR	*
81	H_05	LC342086	Abduriyim et al. 2018	G. s. yarkandensis	China, Jungar basin, Ebnur lake WNNR	*
82	H_06	LC342087	Abduriyim et al. 2018	G. s. yarkandensis	China, Jungar basin, Ebnur lake WNNR	*
83	H_07	LC342088	Abduriyim et al. 2018	G. s. yarkandensis	China, Jungar basin, Ebnur lake WNNR	*
130	H_54	LC342135	Abduriyim et al. 2018	G. s. yarkandensis	China, Tarim basin, Hejing	*
131	H_55	LC342136	Abduriyim et al. 2018	G. s. yarkandensis	China, Tarim basin, Hoten	*
132	H_56	LC342137	Abduriyim et al. 2018	G. s. yarkandensis	China, Tarim basin, Hoten	*
133	H_57	LC342138	Abduriyim et al. 2018	G. s. yarkandensis	China, Tarim basin, Hoten	*
97	H_21	LC342102	Abduriyim et al. 2018	G. s. yarkandensis	China, Jungar basin, Kalamaili UNR	*
104	H_28	LC342109	Abduriyim et al. 2018	G. s. yarkandensis	China, Kumol	*
105	H_29	LC342110	Abduriyim et al. 2018	G. s. yarkandensis	China, Kumol	*
106	H_30	LC342111	Abduriyim et al. 2018	G. s. yarkandensis	China, Kumol	*
107	H_31	LC342112	Abduriyim et al. 2018	G. s. yarkandensis	China, Kumol	*
108	H_32	LC342113	Abduriyim et al. 2018	G. s. yarkandensis	China, Kumol	*
109	H_33	LC342114	Abduriyim et al. 2018	G. s. yarkandensis	China, Kumol	*
110	H_34	LC342115	Abduriyim et al. 2018	G. s. yarkandensis	China, Kumol	*
111	H_35	LC342116	Abduriyim et al. 2018	G. s. yarkandensis	China, Kumol	*
112	H_36	LC342117	Abduriyim et al. 2018	G. s. yarkandensis	China, Kumol	*
98	H_22	LC342103	Abduriyim et al. 2018	G. s. yarkandensis	China, Kumol_Mongolia border	*
99	H_23	LC342104	Abduriyim et al. 2018	G. s. yarkandensis	China, Kumol_Mongolia border	*
100	H_24	LC342105	Abduriyim et al. 2018	G. s. yarkandensis	China, Kumol_Mongolia border	*
101	H_25	LC342106	Abduriyim et al. 2018	G. s. yarkandensis	China, Kumol_Mongolia border	*
102	H_26	LC342107	Abduriyim et al. 2018	G. s. yarkandensis	China, Kumol_Mongolia border	*
103	H_27	LC342108	Abduriyim et al. 2018	G. s. yarkandensis	China, Kumol_Mongolia border	*
114	H_38	LC342119	Abduriyim et al. 2018	G. s. yarkandensis	China, Tarim basin, Lopnur	*
115	H_39	LC342120	Abduriyim et al. 2018	G. s. yarkandensis	China, Tarim basin, Lopnur	*
116	H_40	LC342121	Abduriyim et al. 2018	G. s. yarkandensis	China, Tarim basin, Lopnur,Hejing	*
117	H_41	LC342122	Abduriyim et al. 2018	G. s. yarkandensis	China, Tarim basin, Lopnur	*
134	H_58	LC342139	Abduriyim et al. 2018	G. s. yarkandensis	China, Tarim basin, Onsu	*
113	H_37	LC342118	Abduriyim et al. 2018	G. s. yarkandensis	China, Turpan, Qakilik	*
118	H_42	LC342123	Abduriyim et al. 2018	G. s. yarkandensis	China, Tarim basin, Qakilik	*
119	H_43	LC342124	Abduriyim et al. 2018	G. s. yarkandensis	China, Tarim basin, Qakilik	*
120	H_44	LC342125	Abduriyim et al. 2018	G. s. yarkandensis	China, Tarim basin, Qakilik	*
121	H_45	LC342126	Abduriyim et al. 2018	G. s. yarkandensis	China, Tarim basin, Qakilik	*
122	H_46	LC342127	Abduriyim et al. 2018	G. s. yarkandensis	China, Tarim basin, Qakilik	*
123	H_47	LC342128	Abduriyim et al. 2018	G. s. yarkandensis	China, Tarim basin, Qakilik, Qarqan	*
124	H_48	LC342129	Abduriyim et al. 2018	G. s. yarkandensis	China, Tarim basin, Qakilik	*
125	H_49	LC342130	Abduriyim et al. 2018	G. s. yarkandensis	China, Tarim basin, Qakilik	*
126	H_50	LC342131	Abduriyim et al. 2018	G. s. yarkandensis	China, Tarim basin, Qarqan	*
127	H_51	LC342132	Abduriyim et al. 2018	G. s. yarkandensis	China, Tarim basin, Qarqan	*
84	H_08	LC342089	Abduriyim et al. 2018	G. s. yarkandensis	China, Santai Region, Fukang	*
85	H_09	LC342090	Abduriyim et al. 2018	G. s. yarkandensis	China, Santai Region, Fukang	*
86	H_10	LC342091	Abduriyim et al. 2018	G. s. yarkandensis	China, Santai Region, Fukang	*
87	H_11	LC342092	Abduriyim et al. 2018	G. s. yarkandensis	China, Santai Region, Fukang	*
88	H_12	LC342093	Abduriyim et al. 2018	G. s. yarkandensis	China, Santai Region, Fukang	*
89	H_13	LC342094	Abduriyim et al. 2018	G. s. yarkandensis	China, Santai Region, Fukang	*
90	H_14	LC342095	Abduriyim et al. 2018	G. s. yarkandensis	China, Santai Region, Fukang	*
91	H_15	LC342096	Abduriyim et al. 2018	G. s. yarkandensis	China, Santai Region, Fukang	*
92	H_16	LC342097	Abduriyim et al. 2018	G. s. yarkandensis	China, Santai Region, Fukang	*
93	H_17	LC342098	Abduriyim et al. 2018	G. s. yarkandensis	China, Santai Region, Fukang	*
94	H_18	LC342099	Abduriyim et al. 2018	G. s. yarkandensis	China, Tuoli village, Urumqi	*
95	H_19	LC342100	Abduriyim et al. 2018	G. s. yarkandensis	China, Tuoli village, Urumqi	*
96	H_20	LC342101	Abduriyim et al. 2018	G. s. yarkandensis	China, Tuoli village, Urumqi	*
135	1	KC934175	GenBank	G. s. yarkandensis	China, Xinjiang	*
136	2	KC934176	GenBank	G. s. yarkandensis	China, Xinjiang	*
137	3	KC934177	GenBank	G. s. yarkandensis	China, Xinjiang	*
138	4	KC934178	GenBank	G. s. yarkandensis	China, Xinjiang	*
139	5	KC934179	GenBank	G. s. yarkandensis	China, Xinjiang	*
140	6	KC934180	GenBank	G. s. yarkandensis	China, Xinjiang	*
141	7	KC934181	GenBank	G. s. yarkandensis	China, Xinjiang	*
142	8	KC934182	GenBank	G. s. yarkandensis	China, Xinjiang	*
143	9	KC934183	GenBank	G. s. yarkandensis	China, Xinjiang	*
144	10	KC934184	GenBank	G. s. yarkandensis	China, Xinjiang	*
145	11	KC934185	GenBank	G. s. yarkandensis	China, Xinjiang	*
146	12	KC934186	GenBank	G. s. yarkandensis	China, Xinjiang	*
147	13	KC934187	GenBank	G. s. yarkandensis	China, Xinjiang	*
148	14	KC934188	GenBank	G. s. yarkandensis	China, Xinjiang	*
149	15	KC934189	GenBank	G. s. yarkandensis	China, Xinjiang	*
150	16	KC934190	GenBank	G. s. yarkandensis	China, Xinjiang	*
151	17	KC934191	GenBank	G. s. yarkandensis	China, Xinjiang	*
152	18	KC934192	GenBank	G. s. yarkandensis	China, Xinjiang	*
153	19	KC934193	GenBank	G. s. yarkandensis	China, Xinjiang	*
154	20	KC934194	GenBank	G. s. yarkandensis	China, Xinjiang	*
155	zhun1	KC934195	GenBank	G. s. yarkandensis	China, Xinjiang, Zhun	*
156	zhun2	KC934196	GenBank	G. s. yarkandensis	China, Xinjiang, Zhun	*
157	zhun3	KC934197	GenBank	G. s. yarkandensis	China, Xinjiang, Zhun	*
158	zhun4	KC934198	GenBank	G. s. yarkandensis	China, Xinjiang, Zhun	*
159	2	KJ499822	GenBank	G. s. yarkandensis	China, Xinjiang	*
160	3	KJ499823	GenBank	G. s. yarkandensis	China, Xinjiang	*
161	4	KJ499824	GenBank	G. s. yarkandensis	China, Xinjiang	*
162	8	KJ499825	GenBank	G. s. yarkandensis	China, Xinjiang	*
163	9	KJ499826	GenBank	G. s. yarkandensis	China, Xinjiang	*
164	11	KJ499827	GenBank	G. s. yarkandensis	China, Xinjiang	*
165	12	KJ499828	GenBank	G. s. yarkandensis	China, Xinjiang	*
166	20	KJ499829	GenBank	G. s. yarkandensis	China, Xinjiang	*
167	21	KJ499830	GenBank	G. s. yarkandensis	China, Xinjiang	*
168	23	KJ499831	GenBank	G. s. yarkandensis	China, Xinjiang	*
169	25	KJ499832	GenBank	G. s. yarkandensis	China, Xinjiang	*
170	26	KJ499833	GenBank	G. s. yarkandensis	China, Xinjiang	*
171	27	KJ499834	GenBank	G. s. yarkandensis	China, Xinjiang	*
172	28	KJ499835	GenBank	G. s. yarkandensis	China, Xinjiang	*
173	29	KJ499836	GenBank	G. s. yarkandensis	China, Xinjiang	*
174	30	KJ499837	GenBank	G. s. yarkandensis	China, Xinjiang	*
175	31	KJ499838	GenBank	G. s. yarkandensis	China, Xinjiang	*
176	H1	GU993270	Zachos et al. 2010	G. s. subgutturosa	Iran, Zanjan, Sohrein Plain, Sorkhabad PA	Tissue
177	H2	GU993271	Zachos et al. 2010	G. s. subgutturosa	Iran, Zanjan, Sohrein Plain, Sorkhabad PA	Tissue
178	H3	GU993272	Zachos et al. 2010	G. s. subgutturosa	Iran, Zanjan, Sohrein Plain, Sorkhabad PA	Tissue
179	H7	GU993273	Zachos et al. 2010	G. s. subgutturosa	Iran, Zanjan, Sohrein Plain, Sorkhabad PA	Tissue
180	H5	GU993274	Zachos et al. 2010	G. s. subgutturosa	Iran, Zanjan, Sohrein Plain, Sorkhabad PA	Tissue
181	H6	GU993275	Zachos et al. 2010	G. s. subgutturosa	Iran, Zanjan, Sohrein Plain, Sorkhabad PA	Tissue
182	H4	GU993276	Zachos et al. 2010	G. s. subgutturosa	Iran, Zanjan, Sohrein Plain, Sorkhabad PA	Tissue
183	DF 278	MT264089	Fadakar et al. 2020	G. s. yarkandensis	Iran, Sabzwar, Shirahmad WR	Feces
184	DF 284	MT264090	Fadakar et al. 2020	G. s. yarkandensis	Iran, Sarakhs, Jangal-e Khajeh PA	Feces
185	DF 277	MT264091	Fadakar et al. 2020	G. s. yarkandensis	Iran, Jajarm, Miandasht WR	Feces
186	DF 282	MT264092	Fadakar et al. 2020	G. s. yarkandensis	Iran, Khaf Breeding Center	Feces
187	DF 286	MT264093	Fadakar et al. 2020	G. s. subgutturosa	Iran, Isfahan, Kolah Ghazi NP	Feces
188	DF 315	MT264094	Fadakar et al. 2020	G. s. subgutturosa	Iran, Yazd, Kalmand PA	Feces
189	DF 280	MT264095	Fadakar et al. 2020	G. s. yarkandensis	Iran, Gonabad, Hengam PA	Feces
190	DF305	MT264096	Fadakar et al. 2020	G. s. subgutturosa	Hormozgan, Siri Island	Feces
